# Supplementary material for: An Optimized Workflow for the Analysis of Metabolic Fluxes in Cancer Spheroids Using Seahorse Technology
Source: Cells. 2022 Mar 2;11(5):866. doi: 10.3390/cells11050866 (PMC8909358; doi:10.3390/cells11050866)
Supplement: Supplementary file 1 [file cells-11-00866-s001.zip]

Archive with 8 entries (8 files):
- Campioni et al - Supplementary materials_Revised 02-03-22.pdf
- Figure S1.tif
- Figure S2.tif
- Figure S3.tif
- Figure S4.tif
- Figure S5.tif
- Figure S6.tif
- Figure S7.tif
